# Supplementary material for: Legionella stuttgartensis sp. nov. and Legionella nigrisilvae sp. nov., two new species isolated from a re-cooling plant and from a drinking water house installation in southern Germany
Source: Int J Syst Evol Microbiol. 2026 Jun 2;76(6):007187. doi: 10.1099/ijsem.0.007187 (PMC13229132; doi:10.1099/ijsem.0.007187)
Supplement: Supplementary Material 2. [file ijsem-76-07187-s002.xlsx]

## Sheet: Supplementary Tables
Files description: Supplementary tables
Table S1.Reference genomes used for the phylogenomic and phylogenetic analysis of Legionella stuttgartensis sp. nov. and Legionella nigrisilvae sp. nov.
Table S2. Animo acid Nucleotide Index and 16S identity percentage of the strains WA2022007384T and WA2024007413T against species of Legionella
Table S3. Phenotypic characterization of the strains WA2022007384T and WA2024007413T using the sy-stem VITEK® 2
Table S4. Cellular fatty acid compositions of strains WA2022007384T, WA2024007413T, L.qingyii km488T, L. gormanii ATCC 33297T, L. dumoffii ATCC 33279T, L. anisa ATCC 35292T, L. parisiensis ATCC 35299T, L. bozemanae ATCC 33217T, L. tucsonensis ATCC 49180T and L. resiliens 8cVS16T.

## Sheet: S1. Genome Refereces
Table S1. Reference genomes used for the phalogenetic analysis of Legionella stuttgartensis sp. nov. and Legionella nigrisilvae sp. nov.
Scientific_Name	Strain	Taxonomy ID	Assembly_Name	Assembly_Accession	Source	Level	Contig N50	Size	Submission_Date	Gene Count	BioProject	BioSample	WGS_project	Assembly_contigs	16S_accesion	Nomenclatural status in LPSN
Candidatus Legionella polyplacis	PsAG	2005262	ASM277655v1	GCF_002776555	RefSeq	Complete Genome	529746	529746	2017-11-16	518	PRJNA388159	SAMN07171993		1	CP021497	not validly published under the ICNP
Candidatus Legionella jeonii	X-bacteria	NA	NA	-	NA	NA	NA	NA	NA	NA	NA	NA	-	-	AY598719.2	16S sequence not available as Whole Genome
Legionella dumoffii	NY 23	1094715	ASM23616v1	GCF_000236165	RefSeq	Chromosome	318042	3909670	2011-11-29	3499	PRJNA74015	SAMN02469353	AGVU01	3	X73405	validly published under the ICNP
Legionella gormanii	NCTC11401	464	48903_B01	GCF_900450965	RefSeq	Contig	3747043	3872652	2018-08-01	3429	PRJEB6403	SAMEA4063026	UGGV01	2	Z32639	validly published under the ICNP
Legionella adelaidensis	1762-AUS-E	45056	ASM146705v1	GCF_001467055	RefSeq	Scaffold	138912	2367659	2015-12-15	2267	PRJNA285910	SAMN03842654	LNKA01	21	Z49716	validly published under the ICNP
Legionella anisa		28082	ASM317687v1	GCF_003176875	RefSeq	Chromosome	4164683	4362280	2018-05-30	3890	PRJNA472696	SAMN09241230		3	X73394	validly published under the ICNP
Legionella antarctica	TUM19329	2708020	ASM1176450v1	GCF_011764505	RefSeq	Complete Genome	3750805	3927137	2020-03-13	3733	PRJDB9323	SAMD00206674		3	AP022839	validly published under the ICNP
Legionella beliardensis	NCTC13315	91822	50618_B01	GCF_900452395	RefSeq	Contig	3170434	3538304	2018-08-01	3195	PRJEB6403	SAMEA4412675	UGNV01	6	AF122884	validly published under the ICNP
Legionella birminghamensis	NCTC12437	28083	51184_B02	GCF_900452515	RefSeq	Contig	3585102	3789238	2018-08-01	3264	PRJEB6403	SAMEA44538418	UGNW01	2	Z49717	validly published under the ICNP
Legionella bononiensis	27fs60	2793102	ASM1678621v1	GCF_016786215	RefSeq	Contig	312097	4211919	2021-02-01	3634	PRJNA675450	SAMN16708393	JADOBG01	23	OK495708	validly published under the ICNP
Legionella bozemanae	NCTC11368	447	48853_H02	GCF_900450575	RefSeq	Contig	3822764	4232311	2018-08-08	3794	PRJEB6403	SAMEA4063024	UGGY01	7	M36031	validly published under the ICNP
Legionella brunensis	ATCC 43878	29422	ASM146702v1	GCF_001467025	RefSeq	Scaffold	112107	3750738	2015-12-15	3389	PRJNA285910	SAMN04274767	LNXV01	37	Z32636	validly published under the ICNP
Legionella busanensis	NCTC13316	190655	50618_A02	GCF_900461525	RefSeq	Contig	3414911	3934006	2018-08-01	3596	PRJEB6403	SAMEA4412681	UGOD01	8	AF424887	validly published under the ICNP
Legionella cardiaca	H63	1071983	ASM2902614v1	GCF_029026145	RefSeq	Complete Genome	3477232	3477232	2023-03-08	3029	PRJNA938446	SAMN33435349		1	JF831047	validly published under the ICNP
Legionella cherrii	DSM 19213	1122160	ASM62138v1	GCF_000621385	RefSeq	Scaffold	478918	3696762	2014-04-08	3198	PRJNA222237	SAMN02743988	JHYM01	13	X73404	validly published under the ICNP
Legionella cincinnatiensis	NCTC12438	28085	51485_D01	GCF_900452415	RefSeq	Contig	4039099	4098995	2018-08-01	3543	PRJEB6403	SAMEA4475698	UGNX01	2	X73407	validly published under the ICNP
Legionella clemsonensis	CDC-D5610	1867846	ASM224003v1	GCF_002240035	RefSeq	Complete Genome	3272100	3272100	2017-08-02	2964	PRJNA326348	SAMN05254214		1	KX694514	not validly published under the ICNP
Legionella donaldsonii	NCTC13292	45060	45813_G02	GCF_900452385	RefSeq	Contig	3420696	3606555	2018-08-01	3276	PRJEB6403	SAMEA3923591	UGOA01	3	KM504126	not validly published under the ICNP
Legionella drancourtii	LLAP12	658187	ASM16275v2	GCF_000162755	RefSeq	Scaffold	34232	4152613	2011-12-15	3734	PRJNA39279	SAMN02471332	ACUL02	58	X97366	validly published under the ICNP
Legionella dresdenensis	CCUG 59858	450200	ASM4264982v1	GCF_042649825	RefSeq	Scaffold	131953	2920291	2024-10-05	2564	PRJNA595761	SAMN43282014	JBHSAB01	38	AM747393	validly published under the ICNP
Legionella drozanskii	LLAP-1	1212489	Leg_drozanskii_LLAP-1.v1	GCF_900640075	RefSeq	Scaffold	257586	3558429	2019-02-12	3252	PRJEB24896	SAMEA5198074	CAAAIU01	64	X97355	validly published under the ICNP
Legionella erythra	SE-32A-C8	448	ASM146761v1	GCF_001467615	RefSeq	Scaffold	87802	3239140	2015-12-15	3024	PRJNA285910	SAMN04274772	LNYA01	36	Z32638	validly published under the ICNP
Legionella fairfieldensis	1725-Aus-E	45064	Leg_fairfieldensis_1725-Aus-E.v1	GCF_900640125	RefSeq	Scaffold	76891	2664434	2019-02-04	2565	PRJEB24896	SAMEA5198075	CAAAIZ01	76	Z49722	validly published under the ICNP
Legionella fallonii	LLAP-10	1212491	LFA	GCF_000953135	RefSeq	Complete Genome	4181563	4434890	2014-10-21	3782	PRJEB7322	SAMEA2785663		3	X97363	validly published under the ICNP
Legionella feeleii	WO-44C	453	Leg_feeleii_WO-44C.v1	GCF_900639755	RefSeq	Scaffold	72693	3534250	2019-02-04	3319	PRJEB24896	SAMEA5198047	CAAAHT01	150	X73395	validly published under the ICNP
Legionella geestiana	1308	45065	ASM457119v1	GCF_004571195	RefSeq	Complete Genome	2605876	2666749	2019-04-03	2405	PRJNA528641	SAMN11265776		2	Z49723	validly published under the ICNP
Legionella gratiana	NCTC12388	45066	53550_A01	GCF_900452545	RefSeq	Contig	3818924	3976384	2018-08-01	3498	PRJEB6403	SAMEA80459668	UGOB01	2	Z49725	validly published under the ICNP
Legionella gresilensis	Greoux 11D13	91823	Leg_gresilensis_Greoux_11D13.v1	GCF_900639865	RefSeq	Scaffold	256743	3868690	2019-02-12	3554	PRJEB24896	SAMEA5198050	CAAAHX01	55	AF122883	validly published under the ICNP
Legionella hackeliae	ATCC 35250	449	LHA	GCF_000953655	RefSeq	Complete Genome	3440975	3570857	2014-12-09	3229	PRJEB7321	SAMEA2785664		2	M36028	validly published under the ICNP
Legionella impletisoli	OA1-1	343510	Leg_impletisoli_OA1-1.v1	GCF_900639875	RefSeq	Contig	216399	2493923	2019-02-04	2356	PRJEB24896	SAMEA5198051	CAAAIA01	20	AB233209	validly published under the ICNP
Legionella indianapolisensis	-	NA	NA	-	NA	NA	NA	NA	NA	NA	NA	NA	-	-	KT361191	16S sequence not available as Whole Genome
Legionella israelensis	L18-01051	454	ASM736179v1	GCF_007361795	RefSeq	Complete Genome	3046673	3111640	2019-07-24	2813	PRJNA528641	SAMN12276320		2	Z32640	validly published under the ICNP
Legionella jamestowniensis	DSM 19215	1122163	IMG-taxon 2600255316 annotated assembly	GCF_900114725	RefSeq	Scaffold	343038	3409712	2016-11-02	3067	PRJEB17475	SAMN02746073	FOTZ01	15	X73409	validly published under the ICNP
Legionella jordanis	NCTC11533	456	52313_A01	GCF_900637635	RefSeq	Complete Genome	3133723	3133723	2018-12-20	2880	PRJEB6403	SAMEA4552886		1	Z32667	validly published under the ICNP
Legionella lansingensis	NCTC12830	45067	51342_E02	GCF_900187355	RefSeq	Complete Genome	2989256	2989256	2017-08-15	2729	PRJEB6403	SAMEA44548918		1	Z49727	validly published under the ICNP
Legionella londiniensis	NCTC12931	45068	51670_D01	GCF_900452755	RefSeq	Contig	2446250	2452973	2018-08-01	2276	PRJEB6403	SAMEA4504052	UGON01	2	Z49730	validly published under the ICNP
Legionella longbeachae	NSW150	661367	ASM9178v1	GCF_000091785	RefSeq	Complete Genome	4077332	4149158	2010-02-13	3628	PRJEA39579	SAMEA2272007		2	M36029	validly published under the ICNP
Legionella lytica	PCM 2298	96232	ASM2392122v1	GCF_023921225	RefSeq	Complete Genome	3198081	3707997	2022-06-27	3243	PRJNA708212	SAMN18221538		3	X66835	validly published under the ICNP
Legionella maceachernii	NCTC11982	466	50592_A01	GCF_900460175	RefSeq	Contig	3490820	3661065	2018-08-01	3348	PRJEB6403	SAMEA4412666	UHIB01	4	AF227161	validly published under the ICNP
Legionella maioricensis	HCPI-6	2896528	ASM2361801v1	GCF_023618015	RefSeq	Contig	157584	3967144	2022-06-01	3527	PRJNA780870	SAMN23181035	JAJKBJ01	68	OL472331	validly published under the ICNP
Legionella massiliensis	LegA	1034943	PRJEB6598_assembly_1	GCF_000756815	RefSeq	Contig	1031853	4387007	2014-09-09	3742	PRJEB6598	SAMEA2747211	CCVW01	8	JF779685	validly published under the ICNP
Legionella micdadei	ATCC 33218	451	LMI	GCF_000953635	RefSeq	Complete Genome	3310028	3310028	2014-10-21	2957	PRJEB7312	SAMEA2785665		1	AF227162	validly published under the ICNP
Legionella moravica	NCTC12239	39962	51342_H02	GCF_900452715	RefSeq	Contig	3750070	3825910	2018-08-01	3244	PRJEB6403	SAMEA44551168	UGOG01	2	Z49729	validly published under the ICNP
Legionella nagasakiensis	JCM 15315	535290	Leg_nagasakiensis_JCM_15315.v1	GCF_900639915	RefSeq	Scaffold	136253	2693561	2019-02-04	2624	PRJEB24896	SAMEA5198055	CAAAID01	54	EU701006	validly published under the ICNP
Legionella nautarum	ATCC 49506	45070	ASM146789v1	GCF_001467895	RefSeq	Scaffold	249477	3649429	2015-12-15	3223	PRJNA285910	SAMN04274786	LNYO01	27	Z49728	validly published under the ICNP
Legionella nigrisilvae	WA2024007413	NA	NA	GCA_977063395	NA	NA	NA	NA	NA	NA	NA	NA	CDRUGZ01	26	PV778059	validly published under the ICNP
Legionella norrlandica	LEGN	1498499	ASM77058v1	GCF_000770585	RefSeq	Contig	52410	3070855	2014-10-31	2870	PRJNA246269	SAMN02746164	JNCF01	157	KU508792	validly published under the ICNP
Legionella oakridgensis	Oak Ridge-10	29423	ASM146792v1	GCF_001467925	RefSeq	Scaffold	96040	2668211	2015-12-15	2543	PRJNA285910	SAMN04274787	LNYP01	31	X73397	validly published under the ICNP
Legionella parisiensis	NCTC11983	45071	51485_C01	GCF_900461585	RefSeq	Contig	4048556	4202140	2018-08-01	3737	PRJEB6403	SAMEA4475697	UGOH01	2	Z49731	validly published under the ICNP
Legionella petroniana	31fI33	2886376	ASM2080606v1	GCF_020806065	RefSeq	Contig	1369339	3281701	2021-11-08	3021	PRJNA773704	SAMN22504116	JAJHHJ01	3	OL441758	not validly published under the ICNP
Legionella pneumophila	Philadelphia-1	446	ASM194158v1	GCF_001941585	RefSeq	Complete Genome	3409143	3409143	2017-01-10	3057	PRJNA292755	SAMN03988484		1	M59157	validly published under the ICNP
Legionella qingyii	km489	2184757	ASM399015v1	GCF_003990155	RefSeq	Contig	161986	3808297	2019-01-01	3343	PRJNA510538	SAMN10610687	RZGX01	50	MH298814	validly published under the ICNP
Legionella quateirensis	NCTC12376	45072	56279_B01	GCF_900452695	RefSeq	Contig	3989455	4281523	2018-08-01	3620	PRJEB6403	SAMEA103980431	UGOW01	5	Z49732	validly published under the ICNP
Legionella quinlivanii	CDC#1442-AUS-E	45073	ASM146797v1	GCF_001467975	RefSeq	Scaffold	177280	3546255	2015-12-15	3055	PRJNA285910	SAMN04274790	LNYS01	27	Z49733	validly published under the ICNP
Legionella resiliens	8cVS16	2905958	ASM2134400v1	GCF_021344005	RefSeq	Contig	855940	3906083	2022-01-01	3432	PRJNA787891	SAMN23849038	JAJTND01	7	OL804581	validly published under the ICNP
Legionella rowbothamii	LLAP6	96229	Leg_rowbothamii_LLAP6.v1	GCF_900639985	RefSeq	Contig	288806	3968753	2019-02-04	3467	PRJEB24896	SAMEA5198062	CAAAIM01	35	X97359	validly published under the ICNP
Legionella rubrilucens	WA-270A-C2	458	Leg_rubrilucens_WA-270A-C2.v1	GCF_900640015	RefSeq	Contig	482865	3186910	2019-02-04	3007	PRJEB24896	SAMEA5198063	CAAAIN01	31	Z32643	validly published under the ICNP
Legionella sainthelensi	LA01-117	28087	ASM284836v2	GCF_002848365	RefSeq	Complete Genome	4333322	4597280	2018-10-16	4000	PRJNA384907	SAMN06853936		3	X73399	validly published under the ICNP
Legionella santicrucis	SC-63-C7	45074	ASM146813v1	GCF_001468135	RefSeq	Scaffold	66217	4820916	2015-12-15	4351	PRJNA285910	SAMN04274793	LNYU01	92	HF558374	validly published under the ICNP
Legionella saoudiensis	LS-1	1750561	Legionella saoudiensis	GCF_001465875	RefSeq	Scaffold	659603	3846294	2015-12-11	3361	PRJEB11688	SAMEA3647790	CZVG01	10	LN899829	validly published under the ICNP
Legionella septentrionalis	km711	2498109	ASM398974v1	GCF_003989745	RefSeq	Contig	59014	2660547	2019-01-01	2487	PRJNA510538	SAMN10610692	RZGS01	85	MH298817	validly published under the ICNP
Legionella shakespearei	ATCC 49655	1122169	ASM146802v1	GCF_001468025	RefSeq	Scaffold	26335	3507052	2015-12-15	2978	PRJNA285910	SAMN04274794	LNYW01	76	Z49736	validly published under the ICNP
Legionella sheltonii	PATHC038	2992041	ASM2619135v1	GCF_026191355	RefSeq	Contig	235662	4275963	2022-11-15	3891	PRJNA894337	SAMN31452949	JAPHOQ01	63	PQ120583	validly published under the ICNP
Legionella sp. L-29	L-29	NA	NA	-	NA	NA	NA	NA	NA	NA	NA	NA	-	-	AB856218	16S sequence not available as Whole Genome
Legionella sp. PATHC035	PATHC035	NA	NA	GCF_026191115	NA	NA	NA	NA	NA	NA	NA	NA	JAPHOT01	2	Sequence retrieved with ContEst16S	not validly published under the ICNP
Legionella sp. PC1000	PC1000	NA	NA	GCA_014109805	NA	NA	NA	NA	NA	NA	NA	NA		1	Sequence retrieved with ContEst16S	not validly published under the ICNP
Legionella sp. PC997	PC997	NA	NA	GCF_014109825	NA	NA	NA	NA	NA	NA	NA	NA		1	Sequence retrieved with ContEst16S	not validly published under the ICNP
Legionella spiritensis	NCTC11990	452	50592_C01	GCF_900186965	RefSeq	Complete Genome	3348070	3348070	2017-08-15	2985	PRJEB6403	SAMEA4412668		1	M36030	validly published under the ICNP
Legionella steelei	IMVS3376	947033	ASM146800v1	GCF_001468005	RefSeq	Scaffold	496665	4227172	2015-12-15	3752	PRJNA285910	SAMN04274796	LNYY01	21	HQ398202	validly published under the ICNP
Legionella steigerwaltii	NCTC11991	460	50592_D01	GCF_900452835	RefSeq	Contig	3731184	3998094	2018-08-01	3548	PRJEB6403	SAMEA4412669	UGOY01	3	X73400	validly published under the ICNP
Legionella stuttgartensis	WA2022007384	NA	NA	GCA_977063405	NA	NA	NA	NA	NA	NA	NA	NA	CDRUHA01	59	PV778058	validly published under the ICNP
Legionella taurinensis	NCTC13314	70611	50618_H01	GCF_900452865	RefSeq	Contig	3128669	3151601	2018-08-01	2938	PRJEB6403	SAMEA4412680	UGOZ01	2	AF037597	validly published under the ICNP
Legionella thermalis	L-47(T)	NA	NA	-	NA	NA	NA	NA	NA	NA	NA	NA	-	-	AB899895	validly published under the ICNP
Legionella tucsonensis	1087-AZ-H	40335	Leg_tucsonensis_1087-AZ-H.v1	GCF_900640035	RefSeq	Contig	275618	3357159	2019-02-04	3006	PRJEB24896	SAMEA5198068	CAAAIP01	27	Z32644	validly published under the ICNP
Legionella tunisiensis	LegM	1034944	ASM30831v1	GCF_000308315	RefSeq	Contig	17203	3374751	2012-08-02	4252	PRJEB109	SAMEA2271965	CALJ01	340	JF779686	validly published under the ICNP
Legionella wadsworthii	NCTC11532	28088	42650_E02	GCF_900452925	RefSeq	Contig	3477737	3602617	2018-08-01	3215	PRJEB6403	SAMEA3649024	UGPB01	2	Z49738	validly published under the ICNP
Legionella waltersii	NCTC13017	66969	51699_A01	GCF_900187095	RefSeq	Complete Genome	3735697	3735697	2017-08-15	3436	PRJEB6403	SAMEA4504053		1	AF122886	validly published under the ICNP
Legionella worsleiensis	NCTC12377	45076	52465_G01	GCF_900453045	RefSeq	Contig	3069870	3161811	2018-08-01	2740	PRJEB6403	SAMEA24556168	UGPA01	2	Z49739	validly published under the ICNP
Legionella yabuuchiae	OA1-2	376727	Leg_yabuuchiae_OA1-2.v1	GCF_900640115	RefSeq	Contig	88988	2649555	2019-02-04	2464	PRJEB24896	SAMEA5198072	CAAAIW01	89	AB233210	validly published under the ICNP

## Sheet: S2. ANI
Table S2. Animo acid Nucleotide Index of the strains WA2022007384 and WA2024007413 against species of Legionella
Legionella Species	Proposed novel species	16S ID%	ANI %
Legionella adelaidensis - GCF_001467055	WA2024007413	94.68	<78
Legionella anisa - GCF_003176875	WA2024007413	98.23	81.4239
Legionella antarctica - GCF_011764505	WA2024007413	<92	<78
Legionella beliardensis - GCF_900452395	WA2024007413	94.41	<78
Legionella birminghamensis - GCF_900452515	WA2024007413	94.60	<78
Legionella bononiensis - GCF_016786215	WA2024007413	<92	<78
Legionella bozemanae - GCF_900450575	WA2024007413	<92	81.4119
Legionella brunensis - GCF_001467025	WA2024007413	95.28	<78
Legionella busanensis - GCF_900461525	WA2024007413	94.24	<78
Legionella cardiaca - GCF_029026145	WA2024007413	94.99	<78
Legionella cherrii - GCF_000621385	WA2024007413	97.12	80.5843
Legionella cincinnatiensis - GCF_900452415	WA2024007413	96.53	79.3178
Legionella clemsonensis - GCF_002240035	WA2024007413	94.25	<78
Legionella donaldsonii - GCF_900452385	WA2024007413	<92	<78
Legionella drancourtii - GCF_000162755	WA2024007413	97.07	<78
Legionella dresdenensis - GCF_042649825	WA2024007413	95.20	<78
Legionella drozanskii - GCF_900640075	WA2024007413	94.61	<78
Legionella dumoffii - GCF_000236165	WA2024007413	97.26	81.1989
Legionella erythra - GCF_001467615	WA2024007413	94.92	<78
Legionella fairfieldensis - GCF_900640125	WA2024007413	94.45	<78
Legionella fallonii - GCF_000953135	WA2024007413	96.75	<78
Legionella feeleii - GCF_900639755	WA2024007413	93.79	<78
Legionella geestiana - GCF_004571195	WA2024007413	92.92	<78
Legionella gormanii - GCF_900450965	WA2024007413	97.93	85.6236
Legionella gratiana - GCF_900452545	WA2024007413	96.97	80.8694
Legionella gresilensis - GCF_900639865	WA2024007413	94.40	<78
Legionella hackeliae - GCF_000953655	WA2024007413	94.78	<78
Legionella impletisoli - GCF_900639875	WA2024007413	94.61	<78
Legionella israelensis - GCF_007361795	WA2024007413	92.64	<78
Legionella jamestowniensis - GCF_900114725	WA2024007413	92.90	<78
Legionella jordanis - GCF_900637635	WA2024007413	94.19	<78
Legionella lansingensis - GCF_900187355	WA2024007413	93.89	<78
Legionella londiniensis - GCF_900452755	WA2024007413	93.27	<78
Legionella longbeachae - GCF_000091785	WA2024007413	97.71	78.5986
Legionella lytica - GCF_023921225	WA2024007413	96.45	<78
Legionella maceachernii - GCF_900460175	WA2024007413	92.86	<78
Legionella maioricensis - GCF_023618015	WA2024007413	<92	<78
Legionella massiliensis - GCF_000756815	WA2024007413	95.06	<78
Legionella micdadei - GCF_000953635	WA2024007413	93.43	<78
Legionella moravica - GCF_900452715	WA2024007413	95.42	<78
Legionella nagasakiensis - GCF_900639915	WA2024007413	93.29	<78
Legionella nautarum - GCF_001467895	WA2024007413	94.09	<78
Legionella norrlandica - GCF_000770585	WA2024007413	97.12	<78
Legionella oakridgensis - GCF_001467925	WA2024007413	93.12	<78
Legionella parisiensis - GCF_900461585	WA2024007413	98.30	82.0995
Legionella petroniana - GCF_020806065	WA2024007413	<92	<78
Legionella pneumophila - GCF_001941585	WA2024007413	97.34	<78
Legionella qingyii - GCF_003990155	WA2024007413	98.82	85.3187
Legionella quateirensis - GCF_900452695	WA2024007413	96.22	<78
Legionella quinlivanii - GCF_001467975	WA2024007413	93.88	<78
Legionella resiliens - GCF_021344005	WA2024007413	98.97	81.4625
Legionella rowbothamii - GCF_900639985	WA2024007413	96.52	<78
Legionella rubrilucens - GCF_900640015	WA2024007413	93.67	<78
Legionella sainthelensi - GCF_002848365	WA2024007413	96.44	80.6131
Legionella santicrucis - GCF_001468135	WA2024007413	97.00	81.4888
Legionella saoudiensis - GCF_001465875	WA2024007413	96.90	<78
Legionella septentrionalis - GCF_003989745	WA2024007413	93.44	<78
Legionella shakespearei - GCF_001468025	WA2024007413	94.99	<78
Legionella sheltonii - GCF_026191355	WA2024007413	<92	80.663
Legionella sp. PATHC035 - GCF_026191115	WA2024007413	<92	80.7449
Legionella sp. PC1000 - GCA_014109805	WA2024007413	98.97	81.6649
Legionella sp. PC997 - GCF_014109825	WA2024007413	99.48	98.2914
Legionella spiritensis - GCF_900186965	WA2024007413	94.70	<78
Legionella steelei - GCF_001468005	WA2024007413	98.25	80.3426
Legionella steigerwaltii - GCF_900452835	WA2024007413	97.63	81.0977
Legionella taurinensis - GCF_900452865	WA2024007413	93.90	<78
Legionella tucsonensis - GCF_900640035	WA2024007413	96.82	81.4071
Legionella tunisiensis - GCF_000308315	WA2024007413	95.05	<78
Legionella wadsworthii - GCF_900452925	WA2024007413	97.49	79.8899
Legionella waltersii - GCF_900187095	WA2024007413	96.75	<78
Legionella worsleiensis - GCF_900453045	WA2024007413	96.75	<78
Legionella yabuuchiae - GCF_900640115	WA2024007413	94.68	<78
Legionella adelaidensis - GCF_001467055	WA2022007384	95.14	<78
Legionella anisa - GCF_003176875	WA2022007384	97.68	82.0946
Legionella antarctica - GCF_011764505	WA2022007384	<92	<78
Legionella beliardensis - GCF_900452395	WA2022007384	94.78	<78
Legionella birminghamensis - GCF_900452515	WA2022007384	94.88	<78
Legionella bononiensis - GCF_016786215	WA2022007384	<92	<78
Legionella bozemanae - GCF_900450575	WA2022007384	<92	82.551
Legionella brunensis - GCF_001467025	WA2022007384	96.15	<78
Legionella busanensis - GCF_900461525	WA2022007384	94.52	<78
Legionella cardiaca - GCF_029026145	WA2022007384	95.64	<78
Legionella cherrii - GCF_000621385	WA2022007384	97.55	81.0129
Legionella cincinnatiensis - GCF_900452415	WA2022007384	95.71	79.2947
Legionella clemsonensis - GCF_002240035	WA2022007384	94.73	<78
Legionella donaldsonii - GCF_900452385	WA2022007384	<92	<78
Legionella drancourtii - GCF_000162755	WA2022007384	96.88	<78
Legionella dresdenensis - GCF_042649825	WA2022007384	95.32	<78
Legionella drozanskii - GCF_900640075	WA2022007384	94.61	<78
Legionella dumoffii - GCF_000236165	WA2022007384	97.27	80.2099
Legionella erythra - GCF_001467615	WA2022007384	95.27	<78
Legionella fairfieldensis - GCF_900640125	WA2022007384	94.28	<78
Legionella fallonii - GCF_000953135	WA2022007384	97.05	<78
Legionella feeleii - GCF_900639755	WA2022007384	94.21	<78
Legionella geestiana - GCF_004571195	WA2022007384	92.89	<78
Legionella gormanii - GCF_900450965	WA2022007384	98.49	86.8402
Legionella gratiana - GCF_900452545	WA2022007384	96.94	79.8310
Legionella gresilensis - GCF_900639865	WA2022007384	94.90	<78
Legionella hackeliae - GCF_000953655	WA2022007384	95.80	<78
Legionella impletisoli - GCF_900639875	WA2022007384	94.85	<78
Legionella israelensis - GCF_007361795	WA2022007384	93.17	<78
Legionella jamestowniensis - GCF_900114725	WA2022007384	93.53	<78
Legionella jordanis - GCF_900637635	WA2022007384	94.54	<78
Legionella lansingensis - GCF_900187355	WA2022007384	94.53	<78
Legionella londiniensis - GCF_900452755	WA2022007384	93.68	<78
Legionella longbeachae - GCF_000091785	WA2022007384	97.82	78.8562
Legionella lytica - GCF_023921225	WA2022007384	96.03	<78
Legionella maceachernii - GCF_900460175	WA2022007384	93.76	<78
Legionella maioricensis - GCF_023618015	WA2022007384	<92	<78
Legionella massiliensis - GCF_000756815	WA2022007384	95.50	<78
Legionella micdadei - GCF_000953635	WA2022007384	93.49	<78
Legionella moravica - GCF_900452715	WA2022007384	95.44	<78
Legionella nagasakiensis - GCF_900639915	WA2022007384	93.66	<78
Legionella nautarum - GCF_001467895	WA2022007384	94.30	<78
Legionella norrlandica - GCF_000770585	WA2022007384	97.13	<78
Legionella oakridgensis - GCF_001467925	WA2022007384	92.23	<78
Legionella parisiensis - GCF_900461585	WA2022007384	98.43	82.0157
Legionella petroniana - GCF_020806065	WA2022007384	<92	<78
Legionella pneumophila - GCF_001941585	WA2022007384	97.63	<78
Legionella qingyii - GCF_003990155	WA2022007384	98.80	86.9865
Legionella quateirensis - GCF_900452695	WA2022007384	96.07	<78
Legionella quinlivanii - GCF_001467975	WA2022007384	93.89	<78
Legionella resiliens - GCF_021344005	WA2022007384	99.22	81.8334
Legionella rowbothamii - GCF_900639985	WA2022007384	96.43	<78
Legionella rubrilucens - GCF_900640015	WA2022007384	95.08	<78
Legionella sainthelensi - GCF_002848365	WA2022007384	96.99	79.1281
Legionella santicrucis - GCF_001468135	WA2022007384	97.56	79.4008
Legionella saoudiensis - GCF_001465875	WA2022007384	97.20	<78
Legionella septentrionalis - GCF_003989745	WA2022007384	94.02	<78
Legionella shakespearei - GCF_001468025	WA2022007384	94.96	<78
Legionella sheltonii - GCF_026191355	WA2022007384	<92	81.7351
Legionella sp. PATHC035 - GCF_026191115	WA2022007384	<92	81.0826
Legionella sp. PC1000 - GCA_014109805	WA2022007384	99.29	81.7642
Legionella sp. PC997 - GCF_014109825	WA2022007384	99.42	86.9534
Legionella spiritensis - GCF_900186965	WA2022007384	95.20	<78
Legionella steelei - GCF_001468005	WA2022007384	98.46	81.2187
Legionella steigerwaltii - GCF_900452835	WA2022007384	97.34	82.0716
Legionella taurinensis - GCF_900452865	WA2022007384	95.42	<78
Legionella tucsonensis - GCF_900640035	WA2022007384	97.19	82.1059
Legionella tunisiensis - GCF_000308315	WA2022007384	95.42	<78
Legionella wadsworthii - GCF_900452925	WA2022007384	97.41	79.5122
Legionella waltersii - GCF_900187095	WA2022007384	97.10	<78
Legionella worsleiensis - GCF_900453045	WA2022007384	96.82	<78
Legionella yabuuchiae - GCF_900640115	WA2022007384	95.06	<78
Legionella adelaidensis - GCF_001467055	PC997 (GCF_014109825)	95.07	<78
Legionella anisa - GCF_003176875	PC997 (GCF_014109825)	97.61	81.69
Legionella antarctica - GCF_011764505	PC997 (GCF_014109825)		<78
Legionella beliardensis - GCF_900452395	PC997 (GCF_014109825)	94.58	<78
Legionella birminghamensis - GCF_900452515	PC997 (GCF_014109825)	94.68	<78
Legionella bononiensis - GCF_016786215	PC997 (GCF_014109825)	<92	<78
Legionella bozemanae - GCF_900450575	PC997 (GCF_014109825)	<92	81.4175
Legionella brunensis - GCF_001467025	PC997 (GCF_014109825)	95.50	<78
Legionella busanensis - GCF_900461525	PC997 (GCF_014109825)	94.31	<78
Legionella cardiaca - GCF_029026145	PC997 (GCF_014109825)	95.36	<78
Legionella cherrii - GCF_000621385	PC997 (GCF_014109825)	97.41	80.632
Legionella cincinnatiensis - GCF_900452415	PC997 (GCF_014109825)	96.68	79.5006
Legionella clemsonensis - GCF_002240035	PC997 (GCF_014109825)	94.66	<78
Legionella donaldsonii - GCF_900452385	PC997 (GCF_014109825)	<92	<78
Legionella drancourtii - GCF_000162755	PC997 (GCF_014109825)	97.03	<78
Legionella dresdenensis - GCF_042649825	PC997 (GCF_014109825)	95.19	<78
Legionella drozanskii - GCF_900640075	PC997 (GCF_014109825)	94.69	<78
Legionella dumoffii - GCF_000236165	PC997 (GCF_014109825)	97.21	81.163
Legionella erythra - GCF_001467615	PC997 (GCF_014109825)	95.00	<78
Legionella fairfieldensis - GCF_900640125	PC997 (GCF_014109825)	94.35	<78
Legionella fallonii - GCF_000953135	PC997 (GCF_014109825)	97.12	<78
Legionella feeleii - GCF_900639755	PC997 (GCF_014109825)	94.14	<78
Legionella geestiana - GCF_004571195	PC997 (GCF_014109825)	92.74	<78
Legionella gormanii - GCF_900450965	PC997 (GCF_014109825)	98.28	85.6534
Legionella gratiana - GCF_900452545	PC997 (GCF_014109825)	96.86	81.3698
Legionella gresilensis - GCF_900639865	PC997 (GCF_014109825)	94.77	<78
Legionella hackeliae - GCF_000953655	PC997 (GCF_014109825)	95.47	<78
Legionella impletisoli - GCF_900639875	PC997 (GCF_014109825)	94.85	<78
Legionella israelensis - GCF_007361795	PC997 (GCF_014109825)	93.09	<78
Legionella jamestowniensis - GCF_900114725	PC997 (GCF_014109825)	93.18	<78
Legionella jordanis - GCF_900637635	PC997 (GCF_014109825)	94.33	<78
Legionella lansingensis - GCF_900187355	PC997 (GCF_014109825)	92.63	<78
Legionella londiniensis - GCF_900452755	PC997 (GCF_014109825)	93.48	<78
Legionella longbeachae - GCF_000091785	PC997 (GCF_014109825)	97.75	79.4051
Legionella lytica - GCF_023921225	PC997 (GCF_014109825)	96.16	<78
Legionella maceachernii - GCF_900460175	PC997 (GCF_014109825)	93.63	<78
Legionella maioricensis - GCF_023618015	PC997 (GCF_014109825)	<92	<78
Legionella massiliensis - GCF_000756815	PC997 (GCF_014109825)	95.50	<78
Legionella micdadei - GCF_000953635	PC997 (GCF_014109825)	93.36	<78
Legionella moravica - GCF_900452715	PC997 (GCF_014109825)	95.37	<78
Legionella nagasakiensis - GCF_900639915	PC997 (GCF_014109825)	93.46	<78
Legionella nautarum - GCF_001467895	PC997 (GCF_014109825)	94.16	<78
Legionella norrlandica - GCF_000770585	PC997 (GCF_014109825)	97.06	<78
Legionella oakridgensis - GCF_001467925	PC997 (GCF_014109825)	92.02	<78
Legionella parisiensis - GCF_900461585	PC997 (GCF_014109825)	98.36	82.1623
Legionella petroniana - GCF_020806065	PC997 (GCF_014109825)	<92	<78
Legionella pneumophila - GCF_001941585	PC997 (GCF_014109825)	97.70	<78
Legionella qingyii - GCF_003990155	PC997 (GCF_014109825)	98.73	85.2793
Legionella quateirensis - GCF_900452695	PC997 (GCF_014109825)	96.00	<78
Legionella quinlivanii - GCF_001467975	PC997 (GCF_014109825)	93.68	<78
Legionella resiliens - GCF_021344005	PC997 (GCF_014109825)	99.29	81.2484
Legionella rowbothamii - GCF_900639985	PC997 (GCF_014109825)	96.57	<78
Legionella rubrilucens - GCF_900640015	PC997 (GCF_014109825)	94.81	<78
Legionella sainthelensi - GCF_002848365	PC997 (GCF_014109825)	96.79	81.0228
Legionella santicrucis - GCF_001468135	PC997 (GCF_014109825)	97.49	81.128
Legionella saoudiensis - GCF_001465875	PC997 (GCF_014109825)	97.13	<78
Legionella septentrionalis - GCF_003989745	PC997 (GCF_014109825)	93.88	<78
Legionella shakespearei - GCF_001468025	PC997 (GCF_014109825)	94.97	<78
Legionella sheltonii - GCF_026191355	PC997 (GCF_014109825)	<92	80.7654
Legionella sp. PATHC035 - GCF_026191115	PC997 (GCF_014109825)	<92	80.8245
Legionella sp. PC1000 - GCA_014109805	PC997 (GCF_014109825)	99.35	81.4085
Legionella sp. PC997 - GCF_014109825	PC997 (GCF_014109825)	100	100
Legionella spiritensis - GCF_900186965	PC997 (GCF_014109825)	95.00	<78
Legionella steelei - GCF_001468005	PC997 (GCF_014109825)	98.24	80.5882
Legionella steigerwaltii - GCF_900452835	PC997 (GCF_014109825)	97.27	81.5031
Legionella taurinensis - GCF_900452865	PC997 (GCF_014109825)	95.16	<78
Legionella tucsonensis - GCF_900640035	PC997 (GCF_014109825)	96.98	81.3838
Legionella tunisiensis - GCF_000308315	PC997 (GCF_014109825)	95.36	<78
Legionella wadsworthii - GCF_900452925	PC997 (GCF_014109825)	98.02	80.3503
Legionella waltersii - GCF_900187095	PC997 (GCF_014109825)	96.96	<78
Legionella worsleiensis - GCF_900453045	PC997 (GCF_014109825)	96.96	<78
Legionella yabuuchiae - GCF_900640115	PC997 (GCF_014109825)	94.99	<78

## Sheet: S3. VITTEK2
Table S3. Phenotypic characterization of the strains WA2022007384 and WA2024007413 using the system VITEK® 2.
Well No.	Parameters	Description	WA2022007384T	WA2024007413T
2	APPA	Ala-Phe-Pro Acrylamidase	-	-
3	ADO	Adonitol	-	-
4	PyrA	L-Pyrrolydonyl-Acrylamidase	-	-
5	IARL	L-Arabitol	-	-
7	dCEL	D-Cellobiose	-	-
9	BGAL	Beta-Galactosidase	-	-
10	H2S	H2S-production	-	-
11	BNAG	Beta-N-Acetyl-Glucosaminidase	-	-
12	AGLTp	Glutamyl-Arylamidase-pNA	-	-
13	dGLU	D-Glucose	-	-
14	GGT	Gamma-Glutamyl-transferase	-	-
15	OFF	Glucose fermentation	-	-
17	BGLU	Beta-Glucosidase	-	-
18	dMAL	D-Maltose	-	-
19	dMAN	D-Manitol	-	-
20	dMNE	D-Mannose	-	-
21	BXYL	Beta-xylosidase	-	-
22	BAIap	Beta-Alanin-Arylamidase-pNA	-	-
23	ProA	L-Prolin-arylamidase	-	-
26	LIP	Lipase	-	-
27	PLE	Palatinose	-	-
29	TyrA	Tyrosin-Arylamidase	-	-
31	URE	Urease	-	-
32	dSOR	D-sorbitol	-	-
33	SAC	Saccharose/Sucrose	-	-
34	dTAG	D-Tagatose	-	-
35	dTRE	D-Trehalose	-	-
36	CIT	Citrate	-	-
37	MNT	Malonate	-	-
39	5KG	5-keto-D-gluconat	-	-
40	ILATk	l-Lactate alkalinisation	-	-
41	AGLU	Alpha-Glucosidase	-	-
42	SUCT	Succinate-alkalinisation	-	-
43	NAGA	Beta-N-acetyl-galactosaminidase	-	-
44	AGAL	Alpha-Galactosidase	-	-
45	PHOS	Phosohatase	+	+
46	GlyA	Glycin-Arylamidase	-	-
47	ODC	Ornothin-decarboxylase	-	-
48	LDC	Lysin-decarboxylase	-	-
53	IHISa	L-histidin-assimilation	-	-
57	BGUR	Beta-Glucoronidase	-	-
58	O129R	O/129 Resistance	-	-
59	GGAA	Glu-Gly-Arg-arylamidase	-	-
61	IMLTa	L-malate-assimilation	-	-
62	ELLM	Ellman (5,5′-dithiobis-(2-nitrobenzoic acid))	-	-
64	ILATa	L-lactate-assimilation	-	-

## Sheet: S4. Cellular Fatty acids
Table S4. Cellular fatty acid compositions of strains WA2022007384T, WA2024007413T, L.qingyii km488T, L. gormanii ATCC 33297T, L. dumoffii ATCC 33279T, L. anisa ATCC 35292T, L. parisiensis ATCC 35299T, L. bozemanae ATCC 33217T, L. tucsonensis ATCC 49180T and L. resiliens 8cVS16T.
Fatty acid	WA2022007384T DSM 120481	WA2024007413T DSM 120480	L.qingyii km488T	L. gormanii ATCC 33297T	L. dumoffii ATCC 33279T	L. anisa ATCC 35292T	L. parisiensis ATCC 35299T	L. bozemanae ATCC 33217T	L. tucsonensis ATCC 49180T	L. resiliens 8cVS16T
Saturated straight-chain
C14 : 0	0.4		2.0	–	–	–	1.7	–	–	1.5
C15 : 0	3.9	0.6	3.3	2.3	1.5	2.1	1.7	2.2	–	3.1
C16 : 0	3.5	1.6	8.3	9.6	8.4	7.8	15.9	10.4	1.8	16.3
C17 : 0	1.8	1.0	4.8	3.6	2.8	2.3	2.3	3.6	1.6	1.1
C18 : 0	0.6	0.5	1.9	1.5	0.9	1.4	2.3	1.7	1.3	0.8
C19 : 0	0.4	0.4	–	–	–	–	–	–	–	0.3
C20 : 0	0.3	0.7	–	0.7	–	0.7	1.0	0.75	–	2.1
Saturated branched-chain
anteiso-C11 : 0	0.2
anteiso-C13 : 0	0.2
iso-C14 : 0	6.3	4.8	2.9	4.3	2.5	5.5	3.3	3.1	3.6	2.8
iso-C15 : 0	0.9	0.6	–	–	–	–	–	–	–	0.5
anteiso-C15 : 0	34.2	30.8	25.9	22.1	29.6	24.4	22.6	28.7	35.6	14.2
iso-C16 : 0	18.8	26.2	14.5	19.4	13.9	23.7	14.4	14.5	16.6	17.5
iso-C17 : 0	0.5	0.5	–	0.7	–	1.4	–	1.5	0.6	0.5
anteiso-C17 : 0	6.7	11.5	13.8	9.9	13.9	7.0	–	10.3	11.6	4.4
iso-C18 : 0	0.2	0.8								0.2
anteiso-C19 : 0		0.3
iso-C20 : 0		0.2
Branched-chain hydroxy
C13:0 iso 3OH	0.2
C14:0 iso 3OH										0.5
C16:0 iso 3OH	0.2	0.2
Unsaturated/hydroxy
C14 : 1 ω5c	0.2	0.2								1.0
C15 : 1 ω4c	1.0
C15 : 1 ω6c	3.0	1.3	1.8	2.1	1.0	1.9	–	1.1	1.7	3.4
C16 : 1 ω5c	1.5	0.8	–	–				–	0.8
C16 : 1 ω7c										0.5
C16 : 1 ω11c										1.0
C17 : 0 cyclo	1.1	7.4	4.8	9.6	10.4	8.8	7.5	11.8	4.2	0.8
C18 : 1 ω7c			–	–	–	–	–	–	–
Summed features
2 (C16 : 1 iso I/C14:0 3OH)	0.3	0.2								0.2
3- (C16:1ω7c/C16:1ω6c)	12	8.3								27.7
3- (C16:1ω6c/C16:1ω7c)	0.3
8- (C18:1ω7c/C18:1ω6c)	0.4
